# Supplementary material for: Identifying copepod functional groups from species functional traits
Source: J Plankton Res. 2015 Nov 3;38(1):159–66. doi: 10.1093/plankt/fbv096 (PMC4722884; doi:10.1093/plankt/fbv096)
Supplement: Supplementary Data [file supp_fbv096_fbv096supp_table1.xlsx]

## Sheet: Feuil1
Cruise name	Month-Year	Reference Paper	Reference Dataset
Almofront1	May 1994	Thibault et al. (1994)	http://www.obs-vlfr.fr/proof/
Almofront2	December 1997, January 1998	Youssara & Gaudy (2002)	Louis Prieur (pers.comm.)
PELMED-ECOPEL	July-August 1995, August 1996	Plouvenez & Champalbert (2000)	EDMED_LOB_CRUISES_MESOZOOPLANKTON.doc
EMTEC	April-May 1999	Mazzocchi et al. (2003)	Mazzocchi, Maria Grazia (2008): Mesozooplankton abundance and species composition in the Ionian Sea in April-May 1999. Stazione Zoologica Anton Dohrn, doi:10.1594/PANGAEA.703201
INTERREG-AEGEAN	May 1997, June 1998, September 1998	Zervoudaki et al. (2007)	Siokou-Frangou, Ioanna; Zervoudaki, Soultana; Christou, Epaminondas; Zoulias, Theodoros (2014): Abundance of pteropods in the Aegean Sea during INTERREG-MAY-1997. doi:10.1594/PANGAEA.830899 ; Zervoudaki, Soultana; Siokou-Frangou, Ioanna; Christou, Epaminondas; Zoulias, Theodoros (2008): Mesozooplankton abundance in water of the Aegean Sea in June 1998. Hellenic Center of Marine Research, Institut…
INTERREG-IONIAN	Mars 2000, September 2000	Ramfos et al. (2006)	Ramfos, Alexis; Isari, Stamatina; Rastaman, Nina (2014): Abundance of pteropods in the Ionian Sea. doi:10.1594/PANGAEA.830875
IT2_SZN	March 2008	-	"SESAME_IT2_ZooAbundance_0-50-100m_SZN" in SESAMEMETA
IT3_SZN	March 2008	-	"SESAME_IT3_ZooAbundance_0-50-100m_SZN" in SESAMEMETA
IT4_SZN	March-April 2008	-	"SESAME_IT4_ZooAbundance_0-50-100m_SZN" in SESAMEMETA
KEYCOP	September 1999, April 2000	Zervoudaki et al. (2007)	Zervoudaki, Soultana; Christou, Epaminondas; Siokou-Frangou, Ioanna (2008): Copepod production based on samples taken during April 2000 in the north-eastern Aegean Sea. doi:10.1594/PANGAEA.685908 ; Siokou-Frangou, Ioanna; Zervoudaki, Soultana; Christou, Epaminondas (2008): Copepod ingestion rates on autotrophs based 19 samples taken during April 2000 in the north-eastern Aegean Sea. doi:10.1594/P…
OPENSEAS-LIA5	March-April 1987	Siokou-Frangou et al. (1994)	Siokou-Frangou, Ioanna; Pancucci-Papadopoulou, Maria-Antonieta (2008): Mesozooplankton abundance in waters of the Aegean and Ionian Seas in Spring 1987. Hellenic Center of Marine Research, Institut of Oceanography, Greece, doi:10.1594/PANGAEA.694019
OPENSEAS-LIA6	August-September-October 1987	Siokou-Frangou et al. (1990)	Siokou-Frangou, Ioanna; Pancucci-Papadopoulou, Maria-Antonieta (2008): Mesozooplankton abundance in the euphotic zone of the Aegean, Levantine and Ionian Seas in August-October 1987. Hellenic Center of Marine Research, Institut of Oceanography, Greece, doi:10.1594/PANGAEA.694020
OPENSEAS-LIA7	February-March-April 1988	Siokou-Frangou & Pancucci-Papadopoulou (1996)	Siokou-Frangou, Ioanna; Pancucci-Papadopoulou, Maria-Antonieta; Christou, Epaminondas (2008): Mesozooplankton abundance in waters of the Aegean, Levantine and Ionian Seas in February-April 1987. Hellenic Center of Marine Research, Institut of Oceanography, Greece, doi:10.1594/PANGAEA.694029
OPENSEAS-LIA8	September 1988	-	Siokou-Frangou, Ioanna; Pancucci-Papadopoulou, Maria-Antonieta; Christou, Epaminondas (2008): Mesozooplankton abundance in the euphotic zone of the Aegean, Levantine and Ionian Seas in August-September 1988. Hellenic Center of Marine Research, Institut of Oceanography, Greece, doi:10.1594/PANGAEA.694027
OPENSEAS-LIA9	February 1989	-	Siokou-Frangou, Ioanna; Pancucci-Papadopoulou, Maria-Antonieta; Christou, Epaminondas (2008): Mesozooplankton abundance in waters of the Aegean, Levantine and Ionian Seas in February 1989. Hellenic Center of Marine Research, Institut of Oceanography, Greece, doi:10.1594/PANGAEA.694028
OPENSEAS-LIA10	August 1989	-	Siokou-Frangou, Ioanna; Pancucci-Papadopoulou, Maria-Antonieta; Christou, Epaminondas (2008): Mesozooplankton abundance in the euphotic zone of the Aegean, Levantine and Ionian Seas in September 1989. Hellenic Center of Marine Research, Institut of Oceanography, Greece, doi:10.1594/PANGAEA.694018
MOOGLI	January 1998, March 1999	Gaudy et al. (2003)	EDMED_LOB_CRUISES_MESOZOOPLANKTON.doc
NORBAL4	March 2003	-	Mazzocchi, Maria Grazia (2008): Mesozooplankton abundance and species composition in the North Balearic Sea in March 2003. Stazione Zoologica Anton Dohrn, doi:10.1594/PANGAEA.702882
NORBAL5	April 2003	Mazzocchi et al. (2003)	Mazzocchi, Maria Grazia (2008): Mesozooplankton abundance and species composition in the North Balearic Sea in April 2003. Stazione Zoologica Anton Dohrn, doi:10.1594/PANGAEA.703971
POEM-BC-O91	October 1991	Mazzocchi et al. (1997); Siokou-Frangou et al. (1997)	Mazzocchi, Maria Grazia (2008): Mesozooplankton abundance and species composition in the Sicily Channel in October 1991. Part 1. Stazione Zoologica Anton Dohrn, doi:10.1594/PANGAEA.703255 ; Mazzocchi, Maria Grazia (2008): Mesozooplankton abundance and species composition in the Sicily Channel in October 1991. Part 2. Stazione Zoologica Anton Dohrn, doi:10.1594/PANGAEA.703256
POEM-BC-A92	April-May 1992	-	Siokou-Frangou, Ioanna; Christou, Epaminondas (2013): Mesozooplankton abundance measured on water bottle samples during AEGAEO cruise A92. Hellenic Center of Marine Research, Institut of Oceanography, Greece, doi:10.1594/PANGAEA.816522
PROSOPE	September 1999	Carlotti (2010)	http://www.obs-vlfr.fr/proof/
SES_GR1	March-April 2008	Mazzocchi et al. (2013)	-
SES_GR2	August-September 2008	Mazzocchi et al. (2013)	-
