# Supplementary material for: Identifying copepod functional groups from species functional traits
Source: J Plankton Res. 2015 Nov 3;38(1):159–66. doi: 10.1093/plankt/fbv096 (PMC4722884; doi:10.1093/plankt/fbv096)
Supplement: Supplementary Data [file supp_fbv096_fbv096supp_table2.xlsx]

## Sheet: Copepod species traits
Number	Species name	Order	Superfamily	Family	Genus	Minimal length [A1]	Maximal length [A1]	Trophic Regime	Trophic references	Feeding strategy	Feeding references	Spawning strategy	Spawning references	DVM behaviour	DVM references	Pelagic layer	Layer references
1	Acartia clausi	Calanoida	Diaptomoidea	Acartiidae	Acartia	0.6	1.47	Omnivore-Herbivore	B15;B27;B34	Mixed	C4;C11;C29	Broadcaster	E1;E3;E5	Weak	D15	Epipelagic	F8;F10;F11
2	Acartia danae	Calanoida	Diaptomoidea	Acartiidae	Acartia	0.7	1.34	Omnivore-Herbivore	B26	Mixed	C3;C4;C11;C29	Broadcaster	E1;E8	Weak	D16	Epipelagic	F8;F11
3	Acartia discaudata	Calanoida	Diaptomoidea	Acartiidae	Acartia	0.9	1.2	Omnivore-Herbivore	B26	Mixed	C4;C11;C29	Broadcaster	E1;E5	NA	-	Epipelagic	F8
4	Acartia negligens	Calanoida	Diaptomoidea	Acartiidae	Acartia	0.8	2.7	Omnivore-Herbivore	B26	Mixed	C4;C11;C29	Broadcaster	E1;E2	No	D24	Epipelagic	F8;F11
5	Aetideopsis armata	Calanoida	Clausocalanoidea	Aetideidae	Aetideopsis	2.9	4.5	Carnivore	B15	NA	-	Broadcaster	E6	NA	-	Epibathypelagic	F10
6	Aetideus armatus	Calanoida	Clausocalanoidea	Aetideidae	Aetideus	1.25	2.25	Carnivore	B15	Active Ambush	C1	Broadcaster	E8	Reverse	D8;D24	Epimesopelagic	F9;F11
7	Aetideus giesbrechti	Calanoida	Clausocalanoidea	Aetideidae	Aetideus	1.10	2.20	Carnivore	B15	Active Ambush	C1	Broadcaster	E8	No	D14	Epimesopelagic	F10;F11
8	Anomalocera patersoni	Calanoida	Diaptomoidea	Pontellidae	Anomalocera	2.5	4.1	Omnivore	B22	Filter	C20	NA	-	No	D28	Epipelagic	F8;F10
9	Archescolecithrix auropecten	Calanoida	Clausocalanoidea	Scolecitrichidae	Archescolecithrix	1.8	2.75	NA	-	NA	-	NA	-	No	D26	Mesobathypelagic	F8;F10;F11
10	Augaptilus longicaudatus	Calanoida	Arietelloidea	Augaptilidae	Augaptilus	2.04	5.09	Carnivore	B26	NA	-	NA	-	No	D16	Epibathypelagic	F8;F10;F11
11	Augaptilus spinifrons	Calanoida	Arietelloidea	Augaptilidae	Augaptilus	3	3.85	Carnivore	B26	NA	-	NA	-	NA	-	Epimesopelagic	F8;F10;F11
12	Calanoides carinatus	Calanoida	Calanoidea	Calanidae	Calanoides	1.6	4	Omnivore-Herbivore	B26;B32	Filter	C18	Broadcaster	E5	Weak	D19	Epibathypelagic	F8;F10
13	Calanopia elliptica	Calanoida	Diaptomoidea	Pontellidae	Calanopia	1.4	2.1	Omnivore	B22	Filter	C20	NA	-	NA	-	Epimesopelagic	F10
14	Calanus helgolandicus	Calanoida	Calanoidea	Calanidae	Calanus	1.9	3.5	Omnivore-Herbivore	B15;B26;B27	Filter	C4;C24	Broadcaster	E1;E4	Strong	D1;D24	Epimesopelagic	F1;F2
15	Calocalanus adriaticus	Calanoida	Calanoidea	Paracalanidae	Calocalanus	0.9	1.8	Omnivore-Herbivore	B15	Filter	C15;C24	NA	-	NA	-	Epipelagic	F8
16	Calocalanus contractus	Calanoida	Calanoidea	Paracalanidae	Calocalanus	0.48	0.91	Omnivore-Herbivore	B15	Filter	C24	NA	-	Weak	D26	Epipelagic	F8;F11
17	Calocalanus elegans	Calanoida	Calanoidea	Paracalanidae	Calocalanus	0.46	0.52	Omnivore-Herbivore	B15	Filter	C24	NA	-	NA	-	Epipelagic	F8
18	Calocalanus elongatus	Calanoida	Calanoidea	Paracalanidae	Calocalanus	0.67	0.67	Omnivore-Herbivore	B15	Filter	C24	NA	-	NA	-	Epipelagic	F8
19	Calocalanus longisetosus	Calanoida	Calanoidea	Paracalanidae	Calocalanus	0.48	0.5	Omnivore-Herbivore	B15	Filter	C24	NA	-	NA	-	Epipelagic	F8
20	Calocalanus neptunus	Calanoida	Calanoidea	Paracalanidae	Calocalanus	0.81	0.96	Omnivore-Herbivore	B15	Filter	C24	NA	-	Weak	D26	Epipelagic	F8
21	Calocalanus pavo	Calanoida	Calanoidea	Paracalanidae	Calocalanus	0.6	1.40	Omnivore-Herbivore	B4;B15	Filter	C24;C26	NA	-	Weak	D17;D18;D26	Epipelagic	F8;F11
22	Calocalanus pavoninus	Calanoida	Calanoidea	Paracalanidae	Calocalanus	0.5	0.97	Omnivore-Herbivore	B15	Filter	C24	NA	-	NA	-	Epipelagic	F8;F10
23	Calocalanus plumatus	Calanoida	Calanoidea	Paracalanidae	Calocalanus	0.53	0.61	Omnivore-Herbivore	B15	Filter	C24	NA	-	NA	-	Epipelagic	F8;F10
24	Calocalanus plumulosus	Calanoida	Calanoidea	Paracalanidae	Calocalanus	0.52	1.34	Omnivore-Herbivore	B15	Filter	C24;C26	NA	-	Weak	D18	Epipelagic	F8;F10
25	Calocalanus styliremis	Calanoida	Calanoidea	Paracalanidae	Calocalanus	0.45	0.95	Omnivore-Herbivore	B15	Filter	C24	NA	-	Weak	D26	Epipelagic	F8;F10;F11
26	Calocalanus tenuis	Calanoida	Calanoidea	Paracalanidae	Calocalanus	0.9	1.31	Omnivore-Herbivore	B15	Filter	C24	NA	-	Weak	D26	Epipelagic	F8;F10
27	Candacia armata	Calanoida	Diaptomoidea	Candaciidae	Candacia	1.7	3.19	Carnivore	B15;B17;B21;B26;B33;B35	NA	-	Broadcaster	E3	Weak	D10;D28	Epimesopelagic	F10
28	Candacia bipinnata	Calanoida	Diaptomoidea	Candaciidae	Candacia	1.9	3.16	Carnivore	B17;B21;B26;B33;B35	NA	-	Broadcaster	Pers.obs	Weak	D33	Epimesopelagic	F10
29	Candacia bispinosa	Calanoida	Diaptomoidea	Candaciidae	Candacia	1.36	2.19	Carnivore	B17;B21;B26;B33	NA	-	Broadcaster	E8	No	D16;D21	Epimesopelagic	F10
30	Candacia ethiopica	Calanoida	Diaptomoidea	Candaciidae	Candacia	1.96	3.03	Carnivore	B17;B21;B26;B33	NA	-	Broadcaster	E8	No	D16;D30	Epimesopelagic	F10
31	Candacia giesbrechti	Calanoida	Diaptomoidea	Candaciidae	Candacia	1.68	2.3	Carnivore	B17;B21;B33	NA	-	Broadcaster	Pers.obs	NA	-	NA	-
32	Candacia longimana	Calanoida	Diaptomoidea	Candaciidae	Candacia	2.4	3.9	Carnivore	B17;B21;B33	NA	-	Broadcaster	Pers.obs	Strong	D16	Epimesopelagic	F10;F11
33	Candacia norvegica	Calanoida	Diaptomoidea	Candaciidae	Candacia	2.28	3.63	Carnivore	B17;B21;B33	NA	-	Broadcaster	Pers.obs	NA	-	Epimesopelagic	F10
34	Candacia simplex	Calanoida	Diaptomoidea	Candaciidae	Candacia	1.62	2.32	Carnivore	B15;B17;B21;B26;B33	NA	-	Broadcaster	Pers.obs	Weak	D26	Epimesopelagic	F10
35	Candacia tenuimana	Calanoida	Diaptomoidea	Candaciidae	Candacia	1.9	2.4	Carnivore	B17;B21;B33	NA	-	Broadcaster	Pers.obs	NA	-	Mesopelagic	F10
36	Candacia varicans	Calanoida	Diaptomoidea	Candaciidae	Candacia	1.91	2.74	Carnivore	B17;B21;B26;B33	NA	-	Broadcaster	Pers.obs	NA	-	Epimesopelagic	F10
37	Centropages chierchiae	Calanoida	Diaptomoidea	Centropagidae	Centropages	1.48	2.26	Omnivore	B7;B26	Mixed	C4;C5	Broadcaster	E1;E8	No	D2;D10	Epipelagic	F8;F10
38	Centropages furcatus	Calanoida	Diaptomoidea	Centropagidae	Centropages	1.38	1.92	Omnivore-Carnivore	B4;B7;B26	Mixed	C4;C5	Broadcaster	E1;E8	NA	-	Epipelagic	F8;F10
39	Centropages hamatus	Calanoida	Diaptomoidea	Centropagidae	Centropages	0.9	1.42	Omnivore	B7	Mixed	C4;C5;C29	Broadcaster	E1;E3;E5	NA	-	Epipelagic	F8;F10
40	Centropages kroyeri	Calanoida	Diaptomoidea	Centropagidae	Centropages	1.2	1.52	Omnivore	B7	Mixed	C4;C5	Broadcaster	E1;E8	No	D30	Epipelagic	F8;F10
41	Centropages ponticus	Calanoida	Diaptomoidea	Centropagidae	Centropages	0.54	1.05	Omnivore	B7	Mixed	C4;C5	Broadcaster	E1;E8	NA	-	Epipelagic	F8;F10
42	Centropages typicus	Calanoida	Diaptomoidea	Centropagidae	Centropages	0.79	2	Omnivore	B7;B15;B27	Mixed	C4;C5;C29	Broadcaster	E1;E3;E5	No	D1;D8;D17;D26;D28;D30	Epipelagic	F1;F8;F9;F10
43	Centropages violaceus	Calanoida	Diaptomoidea	Centropagidae	Centropages	1.76	2.24	Omnivore	B15	Mixed	C4;C5	Broadcaster	E1;E3	No	D10;D17;D30	Epipelagic	F8;F10;F11
44	Chiridius poppei	Calanoida	Clausocalanoidea	Aetideidae	Chiridius	1.5	2.45	Omnivore	B17;B25	Cruise	C21	Broadcaster	E7	Weak	D1;D26	Epibathypelagic	F8;F9;F10;F11
45	Clausocalanus arcuicornis	Calanoida	Clausocalanoidea	Clausocalanidae	Clausocalanus	0.9	1.62	Omnivore-Herbivore	B4;B15;B26	Cruise	C25	Sac-spawner	E9	Weak	D26	Epipelagic	F8;F9;F10;F11
46	Clausocalanus furcatus	Calanoida	Clausocalanoidea	Clausocalanidae	Clausocalanus	0.7	1.75	Omnivore-Herbivore	B4;B15	Cruise	C25	Sac-spawner	E8;E9	No	D17;D26;D27	Epipelagic	F8;F9;F10;F11
47	Clausocalanus jobei	Calanoida	Clausocalanoidea	Clausocalanidae	Clausocalanus	0.87	1.56	Omnivore-Herbivore	B4;B15	Cruise	C25	Sac-spawner	E9	No	D8;D26	Epipelagic	F8;F9;F10;F11
48	Clausocalanus lividus	Calanoida	Clausocalanoidea	Clausocalanidae	Clausocalanus	1.09	1.98	Omnivore-Herbivore	B4;B15	Cruise	C3;C25	Broadcaster	E3;E9	Weak	D26	Epipelagic	F8;F9;F10
49	Clausocalanus mastigophorus	Calanoida	Clausocalanoidea	Clausocalanidae	Clausocalanus	1.05	1.94	Omnivore-Herbivore	B15	Cruise	C25	Sac-spawner	E8;E9	No	D26	Epipelagic	F8;F9;F10;F11
50	Clausocalanus parapergens	Calanoida	Clausocalanoidea	Clausocalanidae	Clausocalanus	0.95	1.65	Omnivore-Herbivore	B4;B15	Cruise	C3;C25	Sac-spawner	E9	Weak	D14;D26	Epipelagic	F8;F9;F10
51	Clausocalanus paululus	Calanoida	Clausocalanoidea	Clausocalanidae	Clausocalanus	0.47	0.86	Omnivore-Herbivore	B4;B15	Cruise	C3;C25	Sac-spawner	E9	Weak	D26	Epipelagic	F8;F9;F10
52	Clausocalanus pergens	Calanoida	Clausocalanoidea	Clausocalanidae	Clausocalanus	0.52	1.1	Omnivore-Herbivore	B15	Cruise	C3;C25	Sac-spawner	E9	Weak	D8;D26	Epipelagic	F8;F9;F10
53	Copilia mediterranea	Cyclopoida	Sapphirinidae	Sapphirinidae	Copilia	2.85	6.20	NA	-	NA	-	Sac-spawner	E4	NA	-	Epimesopelagic	F10;F11
54	Copilia quadrata	Cyclopoida	Sapphirinidae	Sapphirinidae	Copilia	1.4	5.7	NA	-	NA	-	Sac-spawner	E4	No	D16	Epipelagic	F4;F10;F11
55	Copilia vitrea	Cyclopoida	Sapphirinidae	Sapphirinidae	Copilia	2.68	9	NA	-	NA	-	Sac-spawner	E4	NA	-	Epibathypelagic	F10;F11
56	Corycaeus anglicus	Cyclopoida	Corycaeidae	Corycaeus	Ditrichocorycaeus	0.54	1.19	Carnivore	B15;B30	Active Ambush	C7;C16	Sac-spawner	E4	NA	-	Epipelagic	F8;F10
57	Corycaeus brehmi	Cyclopoida	Corycaeidae	Corycaeus	Ditrichocorycaeus	0.7	1.16	Carnivore	B15;B30	Active Ambush	C7;C16	Sac-spawner	E4	Weak	D26	Epipelagic	F8;F11
58	Corycaeus clausi	Cyclopoida	Corycaeidae	Corycaeus	Ditrichocorycaeus	1.3	1.8	Carnivore	B4;B15;B30	Active Ambush	C7;C16	Sac-spawner	E4	No	D17	Epimesopelagic	F10
59	Corycaeus flaccus	Cyclopoida	Corycaeidae	Corycaeus	Ditrichocorycaeus	1.15	1.89	Carnivore	B4;B15;B30	Active Ambush	C7;C16	Sac-spawner	E4	Weak	D26	Epimesopelagic	F10
60	Corycaeus furcifer	Cyclopoida	Corycaeidae	Corycaeus	Ditrichocorycaeus	1.20	2.10	Carnivore	B15;B30	Active Ambush	C7;C16	Sac-spawner	E4	Strong	D17;D26	Epimesopelagic	F9;F10;F11
61	Corycaeus giesbrechti	Cyclopoida	Corycaeidae	Corycaeus	Ditrichocorycaeus	0.76	1.3	Carnivore	B15;B30	Active Ambush	C7;C16	Sac-spawner	E4	No	D17;D26	Epipelagic	F8;F10;F11
62	Corycaeus latus	Cyclopoida	Corycaeidae	Corycaeus	Ditrichocorycaeus	0.8	1.18	Carnivore	B15;B30	Active Ambush	C7;C16	Sac-spawner	E4	Weak	D7	Epipelagic	F8;F10;F11
63	Corycaeus limbatus	Cyclopoida	Corycaeidae	Corycaeus	Ditrichocorycaeus	1.08	1.67	Carnivore	B4;B15;B30	Active Ambush	C7;C16	Sac-spawner	E4	No	D4;D7;D14;D34	Epimesopelagic	F10
64	Corycaeus minimus	Cyclopoida	Corycaeidae	Corycaeus	Ditrichocorycaeus	0.65	0.84	Carnivore	B15;B30	Active Ambush	C7;C16	Sac-spawner	E4	NA	-	Epipelagic	F8
65	Corycaeus ovalis	Cyclopoida	Corycaeidae	Corycaeus	Ditrichocorycaeus	0.8	1.65	Carnivore	B15;B30	Active Ambush	C7;C16	Sac-spawner	E4	NA	-	Epipelagic	F8;F11
66	Corycaeus speciosus	Cyclopoida	Corycaeidae	Corycaeus	Ditrichocorycaeus	0.75	2.55	Carnivore	B4;B15;B30	Active Ambush	C7;C16	Sac-spawner	E4	Weak	D4	Epimesopelagic	F10
67	Corycaeus typicus	Cyclopoida	Corycaeidae	Corycaeus	Ditrichocorycaeus	1.27	1.8	Carnivore	B4;B15;B30	Active Ambush	C7;C16	Sac-spawner	E4	Weak	D26	Epimesopelagic	F10
68	Ctenocalanus vanus	Calanoida	Clausocalanoidea	Clausocalanidae	Ctenocalanus	0.8	1.95	Omnivore-Herbivore	B4;B15;B26	Filter	C3;C27	Broadcaster	E8	Weak	D24;D26	Epipelagic	F9;F11
69	Diaixis pygmaea	Calanoida	Clausocalanoidea	Diaixidae	Diaixis	0.68	0.95	NA	-	NA	-	NA	-	No	D30	NA	-
70	Disco minutus	Calanoida	Arietelloidea	Discoidae	Disco	0.67	0.7	NA	-	NA	-	NA	-	No	D26	Mesobathypelagic	F8;F10;F11
71	Distioculus minor	Harpacticoida	Thalestroidea	Miraciidae	Distioculus	0.77	1.74	NA	-	NA	-	Sac-spawner	E4	NA	-	Epipelagic	F8;F10
72	Euaugaptilus hecticus	Calanoida	Arietelloidea	Augaptilidae	Euaugaptilus	1.2	2.85	Carnivore	B26	NA	-	NA	-	Weak	D18	Epimesopelagic	F8;F10;F11
73	Eucalanus elongatus	Calanoida	Eucalanoidea	Eucalanidae	Eucalanus	3.2	8.5	Omnivore	B26	Filter	C11;C15;C24;C26	Broadcaster	E8	Weak	D8;D20	Epimesopelagic	F9;F11
74	Eucalanus hyalinus	Calanoida	Eucalanoidea	Eucalanidae	Eucalanus	3.2	8.25	Omnivore	B26	Filter	C11;C24;C26	NA	-	No	D2;D31	Epimesopelagic	F2;F10
75	Euchaeta acuta	Calanoida	Clausocalanoidea	Euchaetidae	Euchaeta	3.2	4.8	Carnivore	B15;B17	Filter	C19	Sac-spawner	E3;E7	Strong	D1;D19;D26;D22;D23;D24	Epimesopelagic	F1;F8;F9;F10;F11
76	Euchaeta marina	Calanoida	Clausocalanoidea	Euchaetidae	Euchaeta	2.25	3.9	Carnivore	B15;B17;B26	Filter	C19	Sac-spawner	E3;E7	No	D9;D26	Epimesopelagic	F8;F10
77	Euchaeta media	Calanoida	Clausocalanoidea	Euchaetidae	Euchaeta	3.05	4.82	Carnivore	B17;B26	Filter	C19	Sac-spawner	E7;E8	NA	-	Epibathypelagic	F8;F10
78	Euchaeta spinosa	Calanoida	Clausocalanoidea	Euchaetidae	Euchaeta	5.18	7.21	Carnivore	B17	Filter	C19	Sac-spawner	E7	NA	-	Epibathypelagic	F8;F10;F11
79	Euchirella messinensis	Calanoida	Clausocalanoidea	Aetideidae	Euchirella	2.8	6.2	Omnivore-Detritivore	B17;B35	NA	-	Sac-spawner	E7	Strong	D8;D20;D26	Epibathypelagic	F8;F9;F10;F11
80	Euchirella rostrata	Calanoida	Clausocalanoidea	Aetideidae	Euchirella	2	4.7	Omnivore-Detritivore	B17;B35	NA	-	Sac-spawner	E7	No	D1;D6;D24	Epibathypelagic	F8;F10
81	Euchirella truncata	Calanoida	Clausocalanoidea	Aetideidae	Euchirella	4.41	6.83	Omnivore-Detritivore	B17;B35	NA	-	Sac-spawner	E7	NA	-	Epibathypelagic	F8;F10
82	Euterpina acutifrons	Harpacticoida	Euterpinidae	Euterpinidae	Euterpina	0.36	0.86	Omnivore-Herbivore	B4;B6;B15	NA	-	Sac-spawner	E4	No	D30	Epipelagic	F6;F8;F10;F11
83	Farranula carinata	Cyclopoida	Corycaeidae	Corycaeidae	Farranula	0.7	0.98	Carnivore	B5	Cruise	C7	Sac-spawner	E4	Weak	D4;D34	Epipelagic	F4;F5;F8;F10
84	Farranula rostrata	Cyclopoida	Corycaeidae	Corycaeidae	Farranula	0.61	0.9	Carnivore	B5	Cruise	C7	Sac-spawner	E4	Weak	D4	Epipelagic	F6;F8;F10
85	Goniopsyllus rostratus	Harpacticoida	Clytemnestridae	Clytemnestridae	Goniopsyllus	0.6	1.43	Omnivore-Herbivore	B15	NA	-	Sac-spawner	E4	No	D30	Epipelagic	F8;F11
86	Haloptilus acutifrons	Calanoida	Arietelloidea	Augaptilidae	Haloptilus	2.1	4.66	Omnivore-Carnivore	B15;B17	NA	-	NA	-	No	D31	Epibathypelagic	F8;F10;F11
87	Haloptilus angusticeps	Calanoida	Arietelloidea	Augaptilidae	Haloptilus	3.04	3.6	Omnivore-Carnivore	B15;B17	NA	-	NA	-	No	D31	Epibathypelagic	F8;F10;F11
88	Haloptilus longicornis	Calanoida	Arietelloidea	Augaptilidae	Haloptilus	1.16	2.63	Omnivore-Carnivore	B15;B17;B26	NA	-	NA	-	No	D16;D17;D26;D30;D31	Epibathypelagic	F8;F10;F11
89	Haloptilus mucronatus	Calanoida	Arietelloidea	Augaptilidae	Haloptilus	2.17	3.6	Omnivore-Carnivore	B15;B17	NA	-	NA	-	No	D16;D31	Epibathypelagic	F8;F10
90	Haloptilus ornatus	Calanoida	Arietelloidea	Augaptilidae	Haloptilus	2.75	5.33	Omnivore-Carnivore	B15;B17	NA	-	NA	-	No	D16;D31	Epimesopelagic	F8;F10;F11
91	Haloptilus oxycephalus	Calanoida	Arietelloidea	Augaptilidae	Haloptilus	2.4	5.2	Omnivore-Carnivore	B15;B17	NA	-	NA	-	No	D31	Epibathypelagic	F8;F10
92	Haloptilus tenuis	Calanoida	Arietelloidea	Augaptilidae	Haloptilus	3.5	4.62	Omnivore-Carnivore	B15;B17	NA	-	NA	-	No	D31	Mesobathypelagic	F8;F10
93	Heterorhabdus abyssalis	Calanoida	Arietelloidea	Heterorhabdidae	Heterorhabdus	2	3.4	Carnivore	B17;B19	NA	-	NA	-	No	D1;D26;D31	Epibathypelagic	F8;F10;F11
94	Heterorhabdus papilliger	Calanoida	Arietelloidea	Heterorhabdidae	Heterorhabdus	1.6	2.65	Carnivore	B15;B17;B19	NA	-	NA	-	Weak	D16;D18;D26;D30	Epibathypelagic	F8;F10
95	Heterorhabdus spinifrons	Calanoida	Arietelloidea	Heterorhabdidae	Heterorhabdus	2	4	Carnivore	B15;B17;B19;B26	NA	-	Broadcaster	E8	Weak	D30	Epibathypelagic	F8;F10;F11
96	Homeognathia brevis	Cyclopoida	Lubbockiidae	Lubbockiidae	Homeognathia	0.84	1.43	NA	-	NA	-	Sac-spawner	E4	NA	-	NA	-
97	Isias clavipes	Calanoida	Diaptomoidea	Centropagidae	Isias	1.25	1.66	Omnivore	B15	NA	-	NA	-	No	D30	Epipelagic	F8
98	Labidocera wollastoni	Calanoida	Diaptomoidea	Pontellidae	Labidocera	2	2.62	Omnivore	B22	Filter	C20;C24	NA	-	NA	-	Epipelagic	F10
99	Lubbockia aculeata	Cyclopoida	Lubbockiidae	Lubbockiidae	Lubbockia	1.25	2.84	NA	-	NA	-	Sac-spawner	E4	Weak	D7	Epimesopelagic	F8;F10;F11
100	Lubbockia squillimana	Cyclopoida	Lubbockiidae	Lubbockiidae	Lubbockia	0.95	2.5	NA	-	NA	-	Sac-spawner	E4	Weak	D4;D7;D17;D30	Epimesopelagic	F4;F10;F11
101	Lucicutia clausi	Calanoida	Lucicutiidae	Lucicutiidae	Lucicutia	1.6	2.16	Omnivore-Herbivore	B17;B26;B35	Filter	C26	Broadcaster	Pers.obs	Weak	D9;D23;D26	Epimesopelagic	F8;F10;F11
102	Lucicutia flavicornis	Calanoida	Lucicutiidae	Lucicutiidae	Lucicutia	1	2.5	Omnivore-Herbivore	B15;B17;B26;B35	Filter	C26	Broadcaster	Pers.obs	Weak	D7;D14;D17;D21;D26;D33	Epibathypelagic	F10;F11
103	Lucicutia gaussae	Calanoida	Lucicutiidae	Lucicutiidae	Lucicutia	1.1	1.6	Omnivore-Herbivore	B17;B35	Filter	C26	Broadcaster	Pers.obs	Weak	D18	Epimesopelagic	F10
104	Lucicutia gemina	Calanoida	Lucicutiidae	Lucicutiidae	Lucicutia	1.25	1.9	Omnivore-Herbivore	B17;B26;B35	Filter	C26	Broadcaster	Pers.obs	Weak	D14;D26	Epimesopelagic	F10;F11
105	Lucicutia ovalis	Calanoida	Lucicutiidae	Lucicutiidae	Lucicutia	1.2	2	Omnivore-Herbivore	B17;B26;B35	Filter	C26	Broadcaster	Pers.obs	NA	-	Epibathypelagic	F8;F10
106	Macrosetella gracilis	Harpacticoida	Thalestroidea	Miraciidae	Macrosetella	0.86	1.8	Omnivore-Herbivore	B15	NA	-	Sac-spawner	E4	NA	-	Epibathypelagic	F3;F11
107	Mecynocera clausi	Calanoida	Calanoidea	Paracalanidae	Mecynocera	0.75	1.3	Omnivore-Herbivore	B4;B15;B26	NA	-	NA	-	No	D16;D17	Epipelagic	F8;F10;F11
108	Mesocalanus tenuicornis	Calanoida	Calanoidea	Calanidae	Mesocalanus	1.5	3.4	Omnivore-Herbivore	B15;B35	Filter	C2	Broadcaster	E8	No	D1;D14;D16;D17;D24	Epibathypelagic	F10
109	Microcalanus pygmaeus	Calanoida	Clausocalanoidea	Clausocalanidae	Microcalanus	0.6	1.12	Omnivore	B35	Filter	C31	Broadcaster	E8	NA	-	Epibathypelagic	F10
110	Microsetella norvegica	Harpacticoida	Ectinosomatidae	Ectinosomatidae	Microsetella	0.3	0.76	Omnivore-Detritivore	B1;B16;B23	Cruise	C17	Sac-spawner	E4	No	D5;D30	Epibathypelagic	F10;F11
111	Microsetella rosea	Harpacticoida	Ectinosomatidae	Ectinosomatidae	Microsetella	0.36	1.3	Omnivore-Detritivore	B28	Cruise	C17	Sac-spawner	E4	No	D5	Epipelagic	F1;F8;F10;F11
112	Monacilla typica	Calanoida	Spinocalanoidea	Spinocalanidae	Monacilla	1	2.5	Omnivore	B26	NA	-	NA	-	No	D1;D8;D26	Mesobathypelagic	F8;F9;F10;F11
113	Monothula subtilis	Cyclopoida	Oncaeidae	Oncaeidae	Monothula	0.34	0.7	NA	-	NA	-	Sac-spawner	E4	NA	-	Epimesopelagic	F10
114	Mormonilla phasma	Mormonilloida	Mormonillidae	Mormonillidae	Mormonilla	0.9	2	Omnivore-Herbivore	B15	NA	-	NA	-	NA	-	Mesobathypelagic	F8;F10
115	Nannocalanus minor	Calanoida	Calanoidea	Calanidae	Nannocalanus	1.17	2.45	Omnivore-Herbivore	B3;B15	Filter	C2;C15;C26	Broadcaster	E8	No	D2;D9;D26;D30	Epimesopelagic	F10
116	Neocalanus gracilis	Calanoida	Calanoidea	Calanidae	Neocalanus	1.6	4.4	Omnivore-Herbivore	B3;B15	Filter	C2;C15;C26	Broadcaster	E8	Strong	D1;D2;D9;D13;D26;D30	Epimesopelagic	F1;F10;F11
117	Neocalanus robustior	Calanoida	Calanoidea	Calanidae	Neocalanus	2.84	4.65	Omnivore-Herbivore	B3	Filter	C2;C24;C26	NA	-	Strong	D13;D29	Epimesopelagic	F10
118	Neomormonilla minor	Mormonilloida	Mormonillidae	Mormonillidae	Neomormonilla	0.75	1.38	NA	-	NA	-	NA	-	Reverse	D11;D26	Mesobathypelagic	F6;F8;F10;F11
119	Oithona atlantica	Cyclopoida	Oithonidae	Oithonidae	Oithona	0.6	1.43	Omnivore	B10;B31	Active Ambush	C12;C13;C23;C25	Sac-spawner	E4	Reverse	D14	Epimesopelagic	F8;F10
120	Oithona brevicornis	Cyclopoida	Oithonidae	Oithonidae	Oithona	0.4	0.79	Omnivore	B10;B31	Active Ambush	C12;C13;C23;C25	Sac-spawner	E4	NA	-	Epipelagic	F8;F10
121	Oithona decipiens	Cyclopoida	Oithonidae	Oithonidae	Oithona	0.55	0.8	Omnivore	B10;B31	Active Ambush	C12;C13;C23;C25	Sac-spawner	E4	NA	-	Epimesopelagic	F8;F10
122	Oithona linearis	Cyclopoida	Oithonidae	Oithonidae	Oithona	1.07	1.2	Omnivore	B10;B31	Active Ambush	C12;C13;C23;C25	Sac-spawner	E4	NA	-	Epipelagic	F8
123	Oithona longispina	Cyclopoida	Oithonidae	Oithonidae	Oithona	0.92	1.55	Omnivore	B10;B31	Active Ambush	C12;C13;C23;C25	Sac-spawner	E4	NA	-	Epipelagic	F10
124	Oithona nana	Cyclopoida	Oithonidae	Oithonidae	Oithona	0.3	0.95	Omnivore	B10;B31	Active Ambush	C12;C13;C23;C25	Sac-spawner	E4	Weak	D4	Epipelagic	F4;F5;F10;F11
125	Oithona parvula	Cyclopoida	Oithonidae	Oithonidae	Oithona	0.45	0.5	Omnivore	B10;B31	Active Ambush	C12;C13;C23;C25	Sac-spawner	E4	NA	-	Epibathypelagic	F10
126	Oithona plumifera	Cyclopoida	Oithonidae	Oithonidae	Oithona	0.6	1.54	Omnivore	B10;B31	Active Ambush	C12;C13;C23;C25	Sac-spawner	E4	Weak	D26	Epimesopelagic	F8;F10;F11
127	Oithona setigera	Cyclopoida	Oithonidae	Oithonidae	Oithona	0.54	2	Omnivore	B10;B31	Active Ambush	C12;C13;C23;C25	Sac-spawner	E4	Weak	D14;D26	Epimesopelagic	F8;F10;F11
128	Oithona similis	Cyclopoida	Oithonidae	Oithonidae	Oithona	0.43	1.2	Omnivore	B8;B10;B31	Active Ambush	C12;C13;C23;C25	Sac-spawner	E4	NA	-	Epibathypelagic	F10
129	Oithona tenuis	Cyclopoida	Oithonidae	Oithonidae	Oithona	0.96	1.37	Omnivore	B10;B31	Active Ambush	C12;C13;C23;C25	Sac-spawner	E4	NA	-	Epipelagic	F10
130	Oithona vivida	Cyclopoida	Oithonidae	Oithonidae	Oithona	0.68	0.83	Omnivore	B10;B31	Active Ambush	C12;C13;C23;C25	Sac-spawner	E4	NA	-	Epipelagic	F10
131	Oncaea curta	Cyclopoida	Oncaeidae	Oncaeidae	Oncaea	0.44	0.76	Omnivore-Detritivore	B1;B23;B28;B31	Cruise	C6;C23	Sac-spawner	E4	NA	-	Mesopelagic	F10
132	Oncaea media	Cyclopoida	Oncaeidae	Oncaeidae	Oncaea	0.38	1	Omnivore-Detritivore	B1;B23;B28;B31	Cruise	C6;C23	Sac-spawner	E4	Weak	D7;D17;D34	Epimesopelagic	F4;F10
133	Oncaea mediterranea	Cyclopoida	Oncaeidae	Oncaeidae	Oncaea	0.69	1.6	Omnivore-Detritivore	B1;B23;B28;B31	Cruise	C6;C23	Sac-spawner	E4	Weak	D4;D7;D14;D17;D26;D34	Epimesopelagic	F4;F7;F10
134	Oncaea ornata	Cyclopoida	Oncaeidae	Oncaeidae	Oncaea	0.68	1	Omnivore-Detritivore	B1;B23;B28;B31	Cruise	C6;C23	Sac-spawner	E4	Reverse	D26	Mesobathypelagic	F10;F11
135	Oncaea scottodicarloi	Cyclopoida	Oncaeidae	Oncaeidae	Oncaea	0.38	0.78	Omnivore-Detritivore	B1;B23;B28;B31	Cruise	C6;C23	Sac-spawner	E4	NA	-	Epimesopelagic	F10
136	Oncaea venusta	Cyclopoida	Oncaeidae	Oncaeidae	Oncaea	0.57	1.7	Omnivore-Detritivore	B1;B23;B28;B31	Cruise	C6;C23	Sac-spawner	E4	No	D4;D30;D34	Epimesopelagic	F7;F10
137	Oncaea waldemari	Cyclopoida	Oncaeidae	Oncaeidae	Oncaea	0.34	0.58	Omnivore-Detritivore	B1;B23;B28;B31	Cruise	C6;C23	Sac-spawner	E4	NA	-	NA	-
138	Pachos punctatum	Cyclopoida	incertaesedis(Cyclopoida)	incertaesedis(Cyclopoida)	Pachos	1.87	2.54	NA	-	NA	-	Sac-spawner	E4	NA	-	Epipelagic	F8;F10;F11
139	Paracalanus denudatus	Calanoida	Calanoidea	Paracalanidae	Paracalanus	0.56	0.96	Omnivore-Herbivore	B17	Filter	C15;C24;C26;C29	Broadcaster	E6	No	D17;D27	Epipelagic	F8;F10;F11
140	Paracalanus nanus	Calanoida	Calanoidea	Paracalanidae	Paracalanus	0.5	0.65	Omnivore-Herbivore	B17	Filter	C15;C24;C26;C29	Broadcaster	E6	NA	-	Epimesopelagic	F8;F10
141	Paracalanus parvus	Calanoida	Calanoidea	Paracalanidae	Paracalanus	0.5	1.4	Omnivore-Herbivore	B15;B17	Filter	C15;C24;C26;C29	Broadcaster	E3;E4;E5;E6	No	D12;D24;D26;D30	Epipelagic	F8;F10;F11
142	Paracartia latisetosa	Calanoida	Diaptomoidea	Acartiidae	Paracartia	0.77	1.23	Omnivore	B9	NA	-	NA	-	NA	-	Epipelagic	F10
143	Paraeuchaeta hebes	Calanoida	Clausocalanoidea	Euchaetidae	Paraeuchaeta	2.58	3.65	Carnivore	B17;B34	Cruise	C8;C30;C32	Sac-spawner	E7	No	D3;D17	Epipelagic	F10;F11
144	Paraeuchaeta norvegica	Calanoida	Clausocalanoidea	Euchaetidae	Paraeuchaeta	5.45	11	Carnivore	B17;B34;B36	Cruise	C8;C21;C30;C32	Sac-spawner	E5;E7;E8	No	D3;D32	Epibathypelagic	F8;F10
145	Parapontella brevicornis	Calanoida	Diaptomoidea	Parapontellidae	Parapontella	1.25	1.6	Carnivore	B15	NA	-	NA	-	NA	-	Epipelagic	F8
146	Pareucalanus attenuatus	Calanoida	Eucalanoidea	Eucalanidae	Pareucalanus	2.75	7.3	Omnivore-Herbivore	B3	Filter	C2;C26	NA	-	No	D9	Epimesopelagic	F8
147	Phaenna spinifera	Calanoida	Clausocalanoidea	Phaennidae	Phaenna	1.5	3.02	NA	-	NA	-	NA	-	Weak	D9	Epimesopelagic	F10;F11
148	Pleuromamma abdominalis	Calanoida	Metridinidae	Metridinidae	Pleuromamma	2.4	4.5	Omnivore	B15;B17;B34	Filter	C19	Broadcaster	E8	Strong	D1;D2;D9;D26;D30	Epimesopelagic	F2;F8;F10;F11
149	Pleuromamma borealis	Calanoida	Metridinidae	Metridinidae	Pleuromamma	1.44	2.5	Omnivore	B17	Filter	C19	Broadcaster	E8	Strong	D1;D2;D9;D26;D30	Epimesopelagic	F2;F8;F10
150	Pleuromamma gracilis	Calanoida	Metridinidae	Metridinidae	Pleuromamma	1.5	2.55	Omnivore	B4;B17;B26	Filter	C19	Broadcaster	E3;E8	Strong	D1;D2;D9;D17;D26;D30	Epimesopelagic	F2;F8;F10;F11
151	Pleuromamma xiphias	Calanoida	Metridinidae	Metridinidae	Pleuromamma	3.25	6.42	Omnivore	B17;B26;B28	Filter	C19	Broadcaster	E8	Strong	D16;D19;D23;D26	Epibathypelagic	F8;F10
152	Pontella mediterranea	Calanoida	Diaptomoidea	Pontellidae	Pontella	2.4	3.27	Omnivore	B22	Filter	C20	NA	-	NA	-	Epipelagic	F8;F10
153	Pontellina plumata	Calanoida	Diaptomoidea	Pontellidae	Pontellina	1	1.94	Carnivore	B22	Active Ambush	C20	NA	-	No	D16	Epimesopelagic	F10
154	Pontellopsis villosa	Calanoida	Diaptomoidea	Pontellidae	Pontellopsis	1.95	3	Carnivore	B22	Active Ambush	C20	NA	-	NA	-	Epipelagic	F8;F10
155	Pseudocalanus elongatus	Calanoida	Clausocalanoidea	Clausocalanidae	Pseudocalanus	0.5	1.77	Omnivore-Herbivore	B17	Filter	C4;C29	Sac-spawner	E3;E4;E5;E7;E8	Weak	D12	Epipelagic	F8;F10
156	Rhincalanus cornutus	Calanoida	Eucalanoidea	Rhincalanidae	Rhincalanus	2.4	4.16	Omnivore-Herbivore	B2;B26;B34	Filter	C26	Broadcaster	E8	No	D20	Epibathypelagic	F10
157	Rhincalanus nasutus	Calanoida	Eucalanoidea	Rhincalanidae	Rhincalanus	2.7	6.1	Omnivore-Herbivore	B2;B3;B26	Filter	C2	Broadcaster	E3	No	D14;D20	Epibathypelagic	F10;F11
158	Sapphirina angusta	Cyclopoida	Sapphirinidae	Sapphirinidae	Sapphirina	1.4	6.95	Carnivore	B13;B29	Cruise	C10;C28	Sac-spawner	E4	NA	-	Epipelagic	F8;F10
159	Sapphirina auronitens	Cyclopoida	Sapphirinidae	Sapphirinidae	Sapphirina	1	2.82	Carnivore	B29	Cruise	C28	Sac-spawner	E4	No	D7	Epipelagic	F8;F10;F11
160	Sapphirina gemma	Cyclopoida	Sapphirinidae	Sapphirinidae	Sapphirina	1.4	4.26	Carnivore	B29	Cruise	C28	Sac-spawner	E4	NA	-	Epipelagic	F8
161	Sapphirina intestinata	Cyclopoida	Sapphirinidae	Sapphirinidae	Sapphirina	1.2	3.39	Carnivore	B29	Cruise	C28	Sac-spawner	E4	NA	-	Epipelagic	F8;F10
162	Sapphirina lactens	Cyclopoida	Sapphirinidae	Sapphirinidae	Sapphirina	1.2	2.19	Carnivore	B29	Cruise	C28	Sac-spawner	E4	NA	-	Epipelagic	F8
163	Sapphirina metallina	Cyclopoida	Sapphirinidae	Sapphirinidae	Sapphirina	1.2	3	Carnivore	B29	Cruise	C28	Sac-spawner	E4	Weak	D4	Epimesopelagic	F10
164	Sapphirina nigromaculata	Cyclopoida	Sapphirinidae	Sapphirinidae	Sapphirina	1.2	4.15	Carnivore	B29	Cruise	C28	Sac-spawner	E4	NA	-	Epipelagic	F8;F10;F11
165	Sapphirina opalina	Cyclopoida	Sapphirinidae	Sapphirinidae	Sapphirina	1.2	4.34	Carnivore	B29	Cruise	C28	Sac-spawner	E4	NA	-	Epipelagic	F8;F11
166	Sapphirina ovatolanceolata	Cyclopoida	Sapphirinidae	Sapphirinidae	Sapphirina	1.4	4.74	Carnivore	B29	Cruise	C28	Sac-spawner	E4	NA	-	Epipelagic	F8
167	Sapphirina sali	Cyclopoida	Sapphirinidae	Sapphirinidae	Sapphirina	1.9	3.1	Carnivore	B29	Cruise	C28	Sac-spawner	E4	NA	-	Epipelagic	F8
168	Sapphirina scarlata	Cyclopoida	Sapphirinidae	Sapphirinidae	Sapphirina	1.2	4.85	Carnivore	B29	Cruise	C28	Sac-spawner	E4	NA	-	Epipelagic	F8;F10
169	Sapphirina vorax	Cyclopoida	Sapphirinidae	Sapphirinidae	Sapphirina	1.3	2.15	Carnivore	B29	Cruise	C28	Sac-spawner	E4	NA	-	Epipelagic	F8
170	Scaphocalanus curtus	Calanoida	Clausocalanoidea	Scolecitrichidae	Scaphocalanus	0.95	1.9	Omnivore-Detritivore	B11;B17;B20;B35	Filter	C1;C9	NA	-	Weak	D26	Epibathypelagic	F8;F10;F11
171	Scaphocalanus invalidus	Calanoida	Clausocalanoidea	Scolecitrichidae	Scaphocalanus	1.22	1.55	Omnivore-Detritivore	B11;B17;B20;B35	Filter	C1;C9	NA	-	No	D26	Epibathypelagic	F8;F11
172	Scolecithricella abyssalis	Calanoida	Clausocalanoidea	Scolecitrichidae	Scolecithricella	1.45	2.25	Omnivore-Detritivore	B17;B20;B35	Filter	C1	NA	-	Weak	D10	Epimesopelagic	F8;F10;F11
173	Scolecithricella dentata	Calanoida	Clausocalanoidea	Scolecitrichidae	Scolecithricella	1.2	2	Omnivore-Detritivore	B11;B17;B20;B35	Filter	C1	NA	-	Weak	D8;D17;D22;D23;D26	Epimesopelagic	F8;F9;F10;F11
174	Scolecithricella tenuiserrata	Calanoida	Clausocalanoidea	Scolecitrichidae	Scolecithricella	1	1.45	Omnivore-Detritivore	B17;B20;B35	Filter	C1	NA	-	Weak	D10;D17	Epimesopelagic	F8;F10;F11
175	Scolecithricella vittata	Calanoida	Clausocalanoidea	Scolecitrichidae	Scolecithricella	1.5	2	Omnivore-Detritivore	B17;B20;B35	Filter	C1	NA	-	Weak	D26	Epimesopelagic	F8;F10;F11
176	Scolecithrix bradyi	Calanoida	Clausocalanoidea	Scolecitrichidae	Scolecithrix	1	1.6	Omnivore-Detritivore	B17;B20;B23;B26	NA	-	Broadcaster	E8	Weak	D9;D16;D26	Epipelagic	F8;F10;F11
177	Scolecithrix danae	Calanoida	Clausocalanoidea	Scolecitrichidae	Scolecithrix	1.65	2.52	Omnivore-Detritivore	B17;B20;B23;B26	NA	-	Broadcaster	E8	No	D9;D14	Epimesopelagic	F8;F10
178	Spinocalanus abyssalis	Calanoida	Spinocalanoidea	Spinocalanidae	Spinocalanus	0.83	1.98	Omnivore-Detritivore	B12;B14	Mixed	C1;C14	NA	-	Reverse	D11;D21	Mesobathypelagic	F8;F10
179	Spinocalanus longicornis	Calanoida	Spinocalanoidea	Spinocalanidae	Spinocalanus	0.88	1.4	Omnivore-Detritivore	B12;B14	Mixed	C1;C14	NA	-	No	D3;D26	Mesobathypelagic	F8;F10;F11
180	Subeucalanus crassus	Calanoida	Eucalanoidea	Eucalanidae	Subeucalanus	2.1	4.6	Omnivore-Herbivore	B3;B26	Filter	C2;C26	NA	-	No	D9	Epimesopelagic	F8;F10
181	Subeucalanus monachus	Calanoida	Eucalanoidea	Eucalanidae	Subeucalanus	1.8	2.85	Omnivore-Herbivore	B26	Filter	C26	NA	-	Strong	D2;D26	Mesobathypelagic	F2;F10;F11
182	Temora stylifera	Calanoida	Diaptomoidea	Temoridae	Temora	1	2	Omnivore-Herbivore	B15	Filter	C4;C22;C24	Broadcaster	E4;E5;E8	No	D2;D10;D17;D26	Epipelagic	F8;F10;F11
183	Triconia conifera	Cyclopoida	Oncaeidae	Oncaeidae	Triconia	0.6	1.5	Omnivore-Detritivore	B24	NA	-	Sac-spawner	E4	Strong	D4;D16;D17;D26;D34	Epibathypelagic	F4;F8;F9;F10;F11
184	Triconia dentipes	Cyclopoida	Oncaeidae	Oncaeidae	Triconia	0.35	0.57	Omnivore-Detritivore	B24	NA	-	Sac-spawner	E4	No	D4	Epimesopelagic	F7;F10
185	Triconia minuta	Cyclopoida	Oncaeidae	Oncaeidae	Triconia	0.39	0.76	Omnivore-Detritivore	B24	NA	-	Sac-spawner	E4	No	D4	Mesobathypelagic	F7;F10
186	Triconia similis	Cyclopoida	Oncaeidae	Oncaeidae	Triconia	0.49	0.90	Omnivore-Detritivore	B24	NA	-	Sac-spawner	E4	NA	-	Mesopelagic	F10
187	Triconia umerus	Cyclopoida	Oncaeidae	Oncaeidae	Triconia	0.52	0.71	Omnivore-Detritivore	B24	NA	-	Sac-spawner	E4	NA	-	Epimesopelagic	F10
188	Vettoria granulosa	Cyclopoida	Sapphirinidae	Sapphirinidae	Vettoria	0.58	0.85	NA	-	NA	-	Sac-spawner	E4	NA	-	Epimesopelagic	F8;F10
189	Vettoria longifurca	Cyclopoida	Sapphirinidae	Sapphirinidae	Vettoria	1	1.22	NA	-	NA	-	Sac-spawner	E4	NA	-	Epimesopelagic	F8;F10
190	Vettoria parva	Cyclopoida	Sapphirinidae	Sapphirinidae	Vettoria	0.8	1	NA	-	NA	-	Sac-spawner	E4	NA	-	Epimesopelagic	F6;F8;F10;F11
191	Xanthocalanus agilis	Calanoida	Clausocalanoidea	Phaennidae	Xanthocalanus	2.07	2.68	Omnivore-Detritivore	B12	NA	-	NA	-	NA	-	Epimesopelagic	F11
